# Supplementary material for: Healthcare providers’ perspectives on sustaining respectful maternity care appreciated by mothers in five hospitals of Rwanda
Source: BMC Nurs. 2024 Jun 28;23:442. doi: 10.1186/s12912-024-02017-5 (PMC11212382; doi:10.1186/s12912-024-02017-5)
Supplement: Supplementary file 1 — Supplementary Material 1. [file 12912_2024_2017_MOESM1_ESM.xlsx]

## Sheet: Sheet1
	A : Achievement	B : Plan to achieve RMC	C : Antenatal consultation	D : Calling mother by name	E : Challenges	F : Getting clean drinking water	G : Cleaness	H : Communication	I : Getting feedback from the client	J : Right to information	K : Community trust	L : Compassion	M : Avoidance of physical and emotional abuse	N : Consequences of Lack of RMC	O : Decision making	P : Family involvement	Q : Good reputation	R : Meaning of RMC	S : Mode of delivery	T : Caesarian section	U : Normal delivery	V : Prioritization	W : Respect of mother's wishes	X : Professionalism	Y : Quality of care	Z : Training	AA : Recommendations	AB : Avoid to retain mothers	AC : Motivation	AD : RMC compliance	AE : Equality care	AF : Listening to the mothers	AG : love	AH : Safe delivery	AI : Privacy and confidentiality	AJ : RMC current Situation	AK : Handling RMC issues	AL : Sustainance of RMC	AM : Teamwork	AN : Traditional medicine
FGD2					due to the lack of employees, you need to find time of giving information it is still a challenge.						What can be done to make the community treat us better is to provide better service. most of them get healthy babies. That also increases trust in the community	compassion goes hand in hand with the ability to attend to someone’s needs to have compassion for someone, you have to put yourself in their shoes. What if that problem happened to me and they cared me badly? Put yourself in the shoes of the person you are going to help also have the humanity	First of all, the mother must understand that this pain is a natural feeling that must happen. painless labor is possible but for us what we do is only reassuring and labor support labor support, like when there is a contraction you massage on her back and tell her to be patient, and to encourage her to walk; it also helps. pain management using medicine. It is not yet implemented and it may be d…			due to the low staff, you may not stay on her aside, but the nurse can tell birth companion to help. But because birth companion are not always there; it’s most of us who perform it				For people who have had surgery; It's not a procedure that is performed by one healthcare provider. There are many, anesthesiologists, and obstetricians... there are many. In the operating room you find 4 to 5 people around you; what will you think, … peope are caring for me. But for SVD, there is only one person. Often the mothers who claim to have been better cared for are those who are program…		My opinion about the building is that they say that we are a referral hospital, and there is also a district hospital In other words, the health center is the referent here, and the district is also the referral, so it could be more precise. we need district hospitals and are complaining that we need more workers. The health centers refer to the district. Then we are referral hospital and we rece…				They should also better plan for the trainings since even if we are trained, you got trained at the end of night shift when you are sleepy and without energy. They shoul be a better way of providing training.			the higher the salary, the more people love what they do.	the mother should understand her rights. Once she understood her rights, she would understand what we were doing for her. The patient's rights, especially those who know how to read, are posted where they are treated and where they sit			about loving people and the profession; if you study and learn, you will come to work and love it			Upon arrival, We shall explain the labor process and our intervention during labor.	to find out what is going wrong, the boxes of ideas have to pay attention to us and first find out why the people who come here for treatment are not happy
FGD 1	Here, the mother's rights are respected because she is received, and given medication is her right, examined and monitored and what she wishes to ask like to a doctor, nurse, or midwife and she has the right to receive information about her illness		For our mother to continue to give birth well, it should start from antenatal consultation, when she starts the first test, we have to teach her and tell her how it is to give birth. It is essential that she comes to the visit and we will teach her it should start from the health centers because that is where they attend for antenatal consultation	if you call the mother by name when she sees you call her by her name, it makes her feel comfortable			what can be done is to strengthen cleanliness as culture. First of all, cleanliness is a source of health, but to be live there are necessities. Water must be available we encourage them to discuss hygiene. And now we talk to them and encourage them to do it themselves	There is a box of ideas, so when they give us ideas we can read them and know what we should do in the wishes of the mothers we receive When a mother communicates with you, she can't hide things from you because she knows you understand her We could implement something like the health education. Perhaps health education is given as 2 per day. In the morning and the evening, mothers who have given…		we should make it a habit when you take that mother's test, the results will come and explain everything you do to the patient first, and you explain it to her if you explain to the mother and tell her that it is her right to ask for this information, the next time you may not tell her, she will ask you you explain everything you will do for her so that she does not feel afraid of herself. but wh…		Treating a mother with compassion includes telling them clearly, explaining their problem if they need more information, and doing what you must do for them when appropriate What could be done to keep treating mothers with empathy is to keep in mind its importance and spread it to future staff. If They are happy with us, it will continue. What we should do for the mothers to treat them and show t…	I understand what can be done so that the mother can feel her emotional and physical well-being; The feeling is that it is to talk to the mother well by midwife who received her and cares for her and . So when you care about someone and their emotions are okay, they feel good. As for the body, there are medicines that we give to mothers to reduce the pain in the body. When given medication, the p…			In addition, she would bring someone to accompany her, such as a husband or a guardian who would be there to help her when we were not available.	If we give the mother a good service, If she will reach the community she will start testifying for us if you gave friendly services to the mother, when you arrive in the community, she will start testifying with you and her friend who used to attend elsewhere will tell her that there they provide good service and come with her; The service we have given will be our proof. We must do our best to …	First we respect her rights. Respecting the right of the mother is to listen to her, to explain to her what she wants to know. We provide the care she deserves and continue to monitor her and respect her rights.		The reason why I think that those who have undergone cesarean section have become more respected is that when a mother is going to undergo a cesarean section, it is something to be careful a person who will be operated on has many actions that show that the doctor cares much about her. I mean someone going to have surgery; First, the doctor dressed her in hospital clothes. she meets with a team o…	the person who gave birth by normal delivery will not meet the extended team and will not be covered in other hospital clothes. she sees that if someone and keeps her own clothes, it doesn't mean we don't care about her	When mothers come to give birth, not all come with the same problems, but they come to give birth. We have prioritization, and we know that these people are in labor, and we put them on the same side as others and explain to them that they have yet to start the so-called labor but must endure it. those who work at the health center, and those who work at the hospital and we put ourselves in the p…	mother has a choice, she says: I want to give birth well, I want to give birth well. At that time, what she wishes, we usually comply with it. For example, she may have been asked if she wants to try normal birth, her request is respected by the surveillant she decides because the mother has the right to choose how she should give birth. It is respected. first we explain the advantages and disadv…		We should continue to train ourselves so that whenever mothers come to us they find that we are providing them with quality care, they will continue to see that we are providing them with quality care. Quality care will continue to be provided as long as we know what we are doing and give them what they deserve Also, for the mother to continue to have quality treatment, we must continue to show h…	To continue to provide these mothers with quality care, I need to continue to receive training. In other words, the way the treatment was in the past, some changes are happening, so it is necessary to update the protocols being implemented in order to receive the mother properly, what should be done, and follow other protocols and standards as they say What would help us to maintain that culture …				the mother would be satisfied with the service she received after welcoming her and explaining everything you will do for her and why it will help her what needs to be done is to respect her rights. Let me give you an example: a mother who has reached the time of giving birth in compliance with her rights must be in a private, safe place and see that her rights are being respected. Another thing …	Another thing is to do what she needs to be done no matter what. she comes from a certain class... she may be from a different class, but when a mother comes, you welcome her, do everything for her and respect her		the first thing that must be done, we must understand that love is our calling. The work we do requires you to be human. In loving her, we must put ourselves in the position of a mother because if you show love, everything goes well To be able to do our work, we need you to have a heart of love and patience. In maternity, there is hard work, but we have the heart to love people. So first we shoul…	what needs to be done is to respect his rights. Let me give you an example: a mother who has reached the time of giving birth in compliance with her rights must be in a private, safe place and see that her rights are being respected The delay in waiting for one of care provider can cause problems for the mother. Then again, you may find that the midwife followed the labor correctly, and the patie…	also assure her that you have to protect his privacy. the mother may come and tell me something because she trusts me as a doctor, but then I must keep it a secret. His secret is between her and me I am talking about the nature of the hospital. Let me talk about the building, we have maternity for example, if the mother comes to give birth there is a place designated for the mother who is receive…			the management should put in the effort to make our mothers satisfied with what they are doing. to improve privacy, the hospital must build a building that contains rooms and not just to install curtains, the administration tries to find resources to maintain mothers' rights. Also, there is a road made, and things are going well The road will contribute to RMC because the road was damaged, the ca…	I would like to add that we have to work as a team because some of us are midwives and some are nurses, but there are also doctors, and we all work as a team. That is, if the mother reaches the doctor, to save the baby, we must work as a team if the mother has something wrong in labor. The doctor decides early to go to the rescue of the mother or the baby Teamwork is not just for doctors or nurse…	we should go to the health center for our mother's health and monitor her and teach her not to take self-medication, and tell her about the dangers of it
FGD5							some mothers come without hygienic suppliers, such as clothes or other equipment they don't have, which is why they can be in the dirt. We explain to her that she buys pampers, and if she has rupture of membranes do not reach other mother in labour , and we used to desinfect the beds People with traditional character sometimes say that they don't wear panties when I'm pregnant, we teach them, and…			A mother can come here and drink alcohol, so you tell her that whatever she wants, she can drink alcohol and hit others, so I understand that you will explain to her what is allowed and what is not allowed	The first thing is that we have to explain to people the services they should get here and the services they shouldn't get here. So the priority is to explain to the people who come to us the service we provide even though we don't have the capacity.		Regarding pain management in the district hospital, we don't get it, we feel like CHUK that a mother who is in labour is given painkillers, but we don't get it that way an area where we have little knowledge is pain relief for the mother in labor. pain management is not appropriately done but we teach them with the help of the Bible							During caesarian section the process is in order, that's why mothers get happy.					Accountability is needed for what you have done, it would help sustain the quality of care.		What should be done is to increase the staff, especially in the district hospitals.	When the mother doesn’t have the payment; we orient her on how she can get support									Usually, everyone has their bed, but sometimes many people are sleeping, or one is sitting on the chair waiting for the other to leave, maybe not too long. In terms of leadership, what we see is missing is advocacy. It may be because of the low number of employees. For example, if you are going to give birth to someone and find someone else in the hall giving birth, you understand that the one wh…	we should be sympathetic to our mothers, and this should become cultural thing What can be done and is helpful for mothers is to explain what we will do for them even if the time is short and explain to them, so they feel that you care about them it would be better so that the mothers we care for do not have anything to complain about.	we encourage our friends to be open to the patient based on her rights and you yourself should respect them	It is to encourage those who work for ANC and teach them to avoid taking Kinyarwanda medicine
FGD4	there are patients' rights, which are written on the wall in the hospital, and we add something that says "the mother has the right to be shown compassion," Patient rights are also included and posted everywhere you can find them it is set as an health education when you are teaching mothers and reminding them of their rights the thing about having an episiotomy without anesthesia no longer exist…		I feel, like when a lady comes to the last antenatal consultation the mode of delivery should be discussed. Physical exercise can make their pelvis ready to give birth normally, and we encourage them and tell them how it can help them. so a mother who starts preparing early would go to give birth and find it easier		Sometimes birth companion fear seing mothers screaming and don't understand it, they feel like it's a scary thing A: Pain management is available. Painkillers are available, but for labor there are none. In pain management here in our hospital, there is no medicine for labour pain. But now we do what we call labor support We have a lot of clients. Sometimes we have like 15 mothers in labor and th…		another thing is to continue the campaign, the cleanliness in general everywhere; where the mothers are sleeping, where they are eating, where they are resting Also availing clean water and soap for washing the patients too. The sinks are filled with water, and there is soap. Because they don't take water for washing from home, you make sure that there is water, and you tell those in the hospital…	Another thing that would help us not to violate someone's feelings is to read the story carefully because sometimes you can say something that hurts her due to her history or even things that have happened to her. which would injure someone.				We have to take care of them and put them in their place as if we feel that we have been there and understand the situation they are in. and we put ourselves in their place so that we can try to take care of them and show them love so that everyone sees us and we see them	Then another way to help them is to give them labor support. Although we don't need medication to help with pain management, we have found that we can help them in other ways such as ambulation, and massage... Many things can help the labor progress and end. So I understand that we can continue to put effort into it to help increase the number of successful births		there is also a place for a consent form, once the mother understands and accepts it, she signs the consent form. When she signs, she shows that she has agreed to it without obligation.					a mother who comes directly and tells you that I don't want to go there, I want to have surgery. Then you explain to her the consequences of the surgery it is necessary to campaign because every mother who comes is expecting the surgery, then when you explain to her, she understands that what you are telling her is not true.	Also, we can teach them the process for a person to give birth well because there are times when a person knows that she will give birth without pain; she will feel the pain of labor and immediately say "you know, I'm going to get out of it" but she was prepared in her mind before the time for monitoring, maybe it would also be possible for her to give birth		we need is that we listen to the mothers and give them what they want at the time.	I often lead to professional values. Our profession is usually a compassionate profession because we are faced with a lot of work that causes stress and injuries To restore lost trust, the first thing is good service, which is lost because they come to ask us for service and don't get it. So the profession is a vocation and not a profession like any other business. It is to love the profession an…	what they want, that is, a healthy child, and a healthy mother	We will continue to study if a new protocol has been released and receive training because medicine is always advanced The training can be organized by the ministry, but even the small hospitals themselves can organize training in the department, In my opinion, the training is done but it is not at a satisfactory level So we would sacrifice ourselves in the little time we have with the help of th…	We should welcome mother, give her a chair, and talk politely. Wherever she arrives and whatever problem she has, you solve it for her. what we want for these things to continue is for our number to increase. Another thing that I feel should be done is to continue training to provide quality care If they add more buildings, it will help us a lot considering the small number of workers we have but…		The administration also has the responsibility to listen to us and advocate for us to increase our salary.The money will rise and make us happy, and we will work happily.	the mother should be taken care of and accepted and explained, but now the time we give her is very short, Maybe these little things that we don't care about are the ones that get the most attention, but otherwise, we all treat them the same because they all deserve respect.			first of all; when a mother comes to seek medical attention, she is suffering; we are required to take care of them as required. As professionals, help the mother be happy, show her love, etc. When you made her happy, she feels at home. She feels happy in the place. So what is required of us as servants is to receive them with compassion and love.		I would like to advocate confidentiality is to adopt the practice of using initials we have a tradition of giving handovers, as a person who has a special case, I would leave it to my colleague and give her the report in a secret way so that no one else would hear it or we would write it in a book, and she would read it in a book. There are times when the health care provider comes and speaks to …	the mother should be taken care of and accepted and explained, but now the time we give her is very short			There are times when a midwife comes with problems. I think we should get to know who has a problem so that it can disturb the client's feelings, and we assign her to a place where she will not to meet people Let's get to know our collaeague midwife because if she has a problem, we are also ready that the beginning of the service should be good and we can help her before she receives these client…	it should start with the community and teach them first and teach them to avoid taking Kinyarwanda medicine
FGD3	first of all, the doctors first show that they are happy for the people who came, and then after they are happy, they explain to them clearly what they are going to do. I feel like we are promoting community relations Do you usually have a private reception for mothers? A: Thank you. We agree, but not 100% because if the admission is here, others are sitting there, so what you can ask the person …				Is the hospital structured in such a way as to protect the mother's privacy? A: Yes, the sound is 100%, even if it is built in close proximity, including a screen, what you are talking about in one room can be heard by the other. birth companion can enter without interfering with privacy? A: I: as we said, it means that the room you build is possible. I may have one mother in one room and another…		as you were talking about the cleanliness of the mothers' home, about the infection prevention control as well because our hospital is in accreditation is something we care about. Our mothers, as we know, are responsible for birth preparedness we know. When do we get to work first thing in the morning to clean up our environment. We teach our mothers how to bathe, and we do bed-making as midwives.	we have to explain to them what we are going to do for them and explain to them the reasons and the available benefits after explaining these things. the first thing for a mother to feel respected is to be sociable with them. If you talk to them and tell them what you are doing		I also add that once you receive a mother, you should explain his rights and responsibilities to her.	that is, for the community to be able to trust us. For example, if the mothers come here and take the baby, they know it is the community's trust	the best thing to do is put yourself in the patient's shoes and feel as if you are the one who will receive that care. as midwives, we must have humanity and empathy and put ourselves in the patient's position.	I would add is that when they reach us, we have to explain to them about the labor process, and then we do what is called pain management I would harass her and say words that hurt her. If it is a pain, I will tell her that pain happens to have a baby and talk to her. If she is about to give birth, I will give her good words to comfort her, not hurt her	when the client has a choice in the service as we do here, when she chooses, we look at what is suitable for her and would benefit her Because if you don't provide RMC, the mother is in a place where she doesn't trust you, she hides the information she had to tell you, so you can't see her diagnosis because there is information she has hidden from you. Because he has no place to talk about it, th…	h	we can involve the family in the treatment we give to the mother. the mother has the right to involve her family in the treatment when she wants, so that the male companion can come and leave if she asks us, but when she doesn't ask, we have to treat her according to her rights		What activities can display RMC? A: you should tell her clearly and explain to her about his illness we should avoid doing physical abuse. confidentiality, we must respect the mother's privacy we should not care about knowing each other or discrimination the way we can leave RMC we can hear the mother at any time. Whenever a mother needs you, you go and listen to them		many mothers from the community have taken Kinyarwanda medicines which resulted in surgery. What I think should be done is that the community teachers at health centers should be taught that Kinyarwanda medicines are not allowed. They should be encouraged to explain that these Kinyarwanda medicines cause babies to fail; the baby who are in the womb and take them cause them to give birth to a stil…	mothers who come here want normal delivery. What can be done to improve it? A: D: What should be done is first explain to them how to give birth. There are normal births and c/sections. If we explain to them the consequences of having surgery, we tell them the advantages of giving birth, and they understand the difference between them, then the choice will be theirs depending on what we have been…				what we as midwives should do if we try to take care of our mothers, is to do proper labor monitoring. Because neonatal deaths often occur due to our carelessness, we must do labor monitoring so that our mothers go home alive with their babies.		it is evident that when a mother comes to see you in pain, as my friend said, you should treat her well, show compassion, be caring, and explain her condition The hospital's management sends employees to community forums, in the community, and we explain the service we provide to the doctor so that they know the actions and the reason for it. we need to increase our strength in what we do and tel…	You find the mother being retained into the hospital because she missed the payment; the administration also has to find out if that mother refuses to pay willingly or not, to see what they can do to help her and see what she can do to help her go home, I also think it is in respect of rights of the mother	A midwife may find herself on maternity. He would have a problem and say the wrong thing to the patient or do something wrong, not because of his incompetence but because of the stress of the job. At that time, if he is at work without food, without having... there is some motivation for the management, maybe there is something like tea that they give to the workers, which can also make burnout a…	Also, as we know in ethics and deontology, we must be kind to the patient. Don't criticize the mother if she is in pain; explain why you are angry with her. You have done these things, not because she will give birth to what she is going through, without arguing or insulting her. I don't think he's going to say you treated her badly. And I have tried many times when the mother talks to her, he of…				when a mother is pregnant for 9 months, gives birth to a healthy baby, and all of them are healthy, it is our pride as midwives, and it is also the pride of the country and the community in general. we received a mother who came to the hospital, and the water is still coming, we have planned to find something for her to wear and find a pamper for her so that the water that comes will stay in one …		Then we have curtains in every service. Any work you do for the mother may be related to privacy and confidentiality. You must first put her in the curtains and speak slowly				Also, many mothers from the community have taken Kinyarwanda medicines which resulted in surgery. What I think should be done is that the community teachers at health centers should be taught that Kinyarwanda medicines are not allowed. They should be encouraged to explain that these Kinyarwanda medicines cause babies to fail; the baby who are in the womb and take them cause them to give birth to …
IDI-Doctor Hospital 2 sex:male age: 42years	in terms of doctors, this hospital is privileged because we have female surgeons who provide these services. Another important thing is that other doctors are generalists. These experts teach them how to approach women effectively Protocols are available and applicable. in terms of privacy, if you look at our rooms, you will see that we have tried to make every lady as private as we have. We used…				Giving service to one person and praising the other, and criticizing it is what shows that we are in society. Because, as human beings, we appreciate things differently. We follow our protocols no matter what the problem is. It would hurt not to provide service to someone when it is necessary		to maintain cleanliness, all employees must make it their own. We follow measures and waste segregation, which will ensure constant cleanliness. Also, there is the practice of total cleaning. That practice is what makes cleanliness visible. Because every service has a daily cleaning schedule, you will find that every place is in good condition and we don't have any dirty things					to continue to give them that good service or show them compassion, A person should put herself in the other person's shoes and value her. That's why we are in this business and provide the service			A mother can bring a request that can put her at risk, and we call other people in charge of counseilling people to convince her that what we have chosen for her is the best for her life. Sometimes she can start without understanding it, but many people help her to understand. Consent is available because before surgery, the mother has to sign it, but to get consent, we check if there are any oth…					Still, for anyone else who comes here and wants to have surgery, we provide that right after explaining it it would not be surprising that c/sections are at the top because we are a referral hospital; we receive women who have already got complications from different health facilities. You may find that the cesarean section rate is high; it does not mean there is no surveillance, but most of our …							In short, we must do our work with a heart of love because it is the life we save. The most important thing is that the person needing urgent care is reached early For my colleagues doctors, the first is to attend work early because it allows us to help mothers on time. Another thing is not to be distracted by the phone Another thing is that they would put effort into increse the staff for attend…		If the mothers are happy, we are also excited to see they are satisfied with how we have served them the profession of a doctor is a vocation because even though people say a lot, you can't make money by paying a doctor. So if people enter the profession, they feel like they are saving people. That's what would keep us in a happy career. Also, when someone you meet on the road shows you a child, …	Consent is available because before surgery, the mother has to sign it	there was an urgency, and the triage was applied, which would make a specific person come before another, but in terms of other social issues, we do not follow it because everyone has rights as a human being.				every doctor knows that he can not share with others every information he discussed with the client or anything he has heard in the clinic or treatment of the patient because he is aware of ethics
IDI-Doctor Hospital 1 sex:male age: 37years	we are grateful to the hospital and the authorities for our reached level. Because where we are today is not where we were 10 years ago, in terms of infrastructure, you see that we have different rooms, neonatology	We need to use that empathy approach, listen to her a lot, and use the environment designed to take care of her	in the community we tell them to respect antenatal consultations				So it is crucial to keep the hospital clean. To keep it going, everyone in the service is responsible for the mother's hygiene and not just the nurse.	When you know what you are doing, and If you have confidence in explaining to the mother how things are going, and when you explain directly to her, she immediately trusts you That is, what we can do for mothers in labor is explicitly know the course of labor and the variations that they will feel in their bodies.		what we can do to answer the question, is to have time to explain to the client in clear terms that the mother understands well and everything we have on the consent form that we are going to do for her because it frees her to make good decisions	So what we can do to change the bad image is to change positively when it is terrible. To maintain the excellent image we had, we have to continue and learn from others what we have failed by appealing to other people by appealing to the management. We must change positively, and to maintain our positives, we must constantly evaluate the good and the bad. We also learned from others to make impro…	here in our maternity service, empathy is very important. to maintain that empathy, the first thing is to know its importance; because, as we said, when you know its importance			it is an obligation we have to involve the mother in deciding what we will do for her and explain to her the pros and cons and let her make the decision what should be done is freedom in making decisions, we have something called a consent form at the hospital, but we will often use the consent form in specific procedures such as surgery, such as the decision to give birth because the mother has …			to give respectful care, care with respect. And so, to provide these cares, the best thing we can do is to listen to them. When the client arrives at the hospital, give her time to listen to her and not just do what you are thinking When a mother come to you and received her. It is to be systematic and use medical semiology, do an anamnesis, welcome her and greet her, tell her I am a certain name…		Mothers who undergone caesarian section have the right to appreciate more because often someone who has had a cesarean often the, most of them here in district hospital is particular who, have reason to say that. We have a recommendation that over 50% should have surgery. We have a program called safe surgery to prevent the death of mothers and children and rupture or any other harm that may happ…				to maintain the love of the profession, we must respect our oath	regarding accreditation to see the quality of the work we provide is standard, we have to comply with the accreditation guidelines because they come to us evaluator every 3 or 6 times		increasing the number of employees will help us even more Another thing is the ministry to continue mentorship; you know that learning does not end when a person learns; they keep encouraging her to come and remind us so that we can continue to be standard. So to maintain this cleanliness, we must educate ourselves when they arrive here at the hospital, we need supervisors, and the hospital must …			The protocols we have in place and will use to maintain compliance with these are the supervision in our regulation, and when they see a case that is not going well, they don't solve it between themselves and the patient (customer care) and give us the information so that it doesn't happen again tomorrow We welcome her and give her time to listen, we try to respect his rights.				For us, we can reinforce monitoring for the mother who is going to give birth	There must be a place to receive the client and we have it, like we have a room to receive the client, it is a soundproof room; you can hear things outside, but what you are talking about should not come out. When you are with your client and receive her in a safe place and ask her with respect, then he is free the first is to receive her in a safe and free place; 2nd when we are with the health …			So the first thing is confidence in myself and what I am doing. First of all, we can respect the recommendation of the ministry. We need to use that empathy approach, listen to her a lot, and use the environment designed to take care of her The clinical director has the authority to supervise us, the technical staff, and how we are doing. When we are doing wrong and do not comply with what we und…	. As a team, if the midwife we are working with is looking at how I am receiving the mother, and I, as a doctor, am looking at how the midwife is receiving the mother and how she is responding to her Another thing we can do as a team is to continue to respect our mother when we do the handover
IDI-Doctor Hospital 4 sex:male age: 28years	Protocols exist and result from technology; people will have them. Hard copies are available in the service	we have to increase our health education. We explain to women not to use Kinyarwanda medicines, encourage them to give birth safely, and show them the disadvantages of surgery. For example, a woman who has surgery feels pain			our side as doctors. Such an increase in doctors, now it's good because there are times when men find themselves alone in maternity Another issue is the availability of adequate equipment, such as CTG Another thing that hindered us was the need for more time The equipment is not enough if it is there, but it has been too long and needs to be replaced.		for the cleanness purpose, we ask women into labour to wear diapers so that the vaginal leakage can be accumulated into those diapers			the most important thing for a woman who is about to give birth is to explain to her what each level she achieves during childbirth and explain to her	people have different perceptions about the services provided to our clients because they meet different people because people's personalities are different being satisfied with the service because sometimes the service is good, but the recipient does not see it as good and explain to him all the possible ways to get the service. Patient education is the most important thing.	let this compassion for mothers continue to increase								now we have a lot of maternal requests, people understand and are told the benefits of giving birth better than surgery. If you clearly explain to the mother what she chooses and knows, if you explain clearly to the mother during ANC, not only when she comes to give birth. How to give birth and prepare for it before she goes into labor. I think what we have to do is to improve health education an…		What can be done to reduce neonatal death for mothers who are happy to have healthy children? A: that problem is complicated because it is a multisystem. At our level as doctors, to treat a person with urgency and treat her as an emergency Another thing is to know how to ask for help; if you have 2 or 3 parallel emergencies, know how to ask for help from other doctors. And on the side of the admi…		medicine is a calling, a job, and a daily life. If you don't like it, you don't belong here If you have a problem, you try to talk to your colleagues and talk to the management in the handling so that you feel psychologically supported. I don't know about finances, but when you work in an environment where you feel safe, you do not have a problem, and you are supported, you feel your career is gr…		What I would say would continue to increase the quality of care we provide to our neighbors is we would encourage the use of these specialists, both in teaching us	if there is training for staff so that they understand the importance of treatment, especially those who are going to give birth because they are in pain. It is good to train the work and workers to do the work to explain to her all the possible treatment methods to treat well the mother, you first sit down, talk to them, and give them all the information they need to decide. Involving the patien…			when she is in the team and giving birth well, you talk to her and help her psychologically					to ensure confidentiality and privacy, explain to her what you're going to do, the information no one cares about her in the file except the person involved in the care				Knowing your limitations and asking for help would help us a lot in reducing mortality and morbidity, and our clients will get a better outcome and be happy.	the cesarean rate is high if you look at the situation that started because most of the operations are repeated c/section. It is another thing that a woman shows that the child is not well, some women use traditional medicine, and the child is not well
IDI-Doctor, Hospital 5, sex:male, age: 35years			for mothers to feel they are being cared for themselves, they should go to the hospital for early follow-up.					Gaining a community trust depends on the fact that we accept our mothers and accept them as they are. It would be better if the mother came and received in the best way possible			how the mother is received when she comes. The way it is received, the information given to other neighbors, all of this is what makes the community regain its trust. The mother would be given good service. I would tell the doctors to be diligent because the mother reports how she has been cared for by the doctor. The doctors are on my side, yes, I am still a young man, but I will start a family	The service would be better if a doctor treated every mother like his mother, wife, or sister.	there are protocols that have been developed, but also the nature of the hospital and the staff that does not allow doctors to give labour painkiller medications drugs. For example, we all know the anesthesia that causes a person to give birth painlessly. Still, in our hospitals in Rwanda, we do not have enough doctors to care for the mother who has been given that anesthesia, which we know as su…		If a mother has no other options than surgery or no surgery, every mother should go to the hospital early to make the options possible. In other words, the mother should have been followed by those options given to them in the first place. Talk to your doctor about the treatment options that will be used to make her feel better.						As many mothers have a successful birth, it takes time, and going to the hospital is not something that can be done, like saying someone who knows they will have a C-section comes 30 minutes after the cesarean section is over mothers who give birth well would be seen to be disrespected because the pain lasted for 20 minutes, unlike the one who suffered for 20 minutes. That is the mother's choice.…	Mothers must be received immediately because they have been waiting for 9 months, so the first thing is to receive them when they arrive	What a mother needs is to be taken care of first		Often, the mothers accept actions that do not have many side effects by default. for a mother tohave a living child. In this way, the baby begins to be prepared before conception. It should be a planned event. It includes her role as well as that of the doctor. for everything to go smoothly, mothers must follow doctor's instructions.		what can be done is to increase the number of doctors and what we would put more effort into these days would be to put more echography in the health centers when there should be access to authorized users. the number of people in the place of examination and the location of the examination should be considered. To achieve that, the mother should be in a place where he does not share with the oth…				for everything to go smoothly, mothers must follow doctor's instructions. It would be possible for all mother to feel respected equally. What I mean is how the doctor meets with the mother and provide explanation about labour process			When a mother gives birth to a healthy or healthy child, she says that the result was obtained	Verbal consent is excellent and necessary, but if a person is going to have written and verbal consent, it should be done first. The doctor must approve everything that the mother is going to do. I am not sure if the confidentiality is kept, let us say we use an open clinic. If I write in the machine that a baby may have syphilis, someone can see it, like in surgery or pediatrics. I am not an exp…	Any mother's choice will result in a preference because the mother is given a choice				although it is not scientifically proven, we do not know what key ingredients are included in these traditional medicines, sometimes you find that mothers are said to help them, but they can also harm the condition of the baby in the womb
10 : IDI-Doctor, Hospital 3, sex:male, age: 30years					It is challenging, most of the women we receive are uneducated, and they consider consequences rather than benefits. And from there, it sometimes becomes challenging to explain and difficult for them to understand. The way we studied the terms is somehow challenging to explain in Kinyarwanda, and they are not educated to understand better; for them, all they need is to alleviate the pain for now,…					we just need to explain the truth for her to choose. You need to highlight all benefits and complications of giving birth cesarian and normally and make sure she understands. we give them information that they can understand. Some information we omit for some. And for those dedicated, we give them all they need to understand.		All they want is compassion, empathy, and hope. What can help them is to show empathy and show hope. Whatever is done, ensure you maximize the quality of care they deserve. In brief, they need empathy and hope. love of a profession comes from the person plus why he chose it. The more we reflect on empathy and ethics, the more we put ourselves in the place of the patients. If you are a man, wherev…	yeah, we do have pain management plan during labour. It's a policy, but I don't know if every doctor knows that.		the care is central to women, not to us. She is the one who is going the labor, she is the one who is going to bear any procedure that we are going to perform on her, so she has the right to refuse the treatment. the mother is the one who will bear all the experience for us we are there to help. We explain the cons and pros of the treatment she will receive for her to choose. Our role is to expla…		to gain community trust, we all need compassion and good communication skills while caring for them. We also need a good outcome. Whenever you treat a woman with empathy, she will be the one to preach to others in the whole village. The one you treat well is the one who is going to change the population's mind.	what can be done is to ensure that we follow the ethics of involving women in care decisions even though sometimes it is very hard to find time to provide all explanations.	Discrepancy in satisfaction between SVD and c/section comes from, like… complete satisfaction in labor for women doing vaginal delivery; they need to understand the labor process for them to understand and be involved enough and voluntarily. The more they will understand the labor process and their involvement, their role in labor, the more they will feel satisfied and the more the maltreatment w…	The first reason is that when they are in the operating room, there is anesthesia they don’t feel anything. And during C/section, they are not involved, but for SVD, they need to be involved, and sometimes the outcome of their behavior during the labor is that they are mistreated to save the baby. So I think that's the main reason. In their involvement, sometimes they don’t understand how they wi…					We have our smartphones whenever we get challenged of forgetting, we double check on the national guidelines. And we have gynecologists; we call them whenever we meet a challenger; the fact that we have specialists here gives us guidelines. I don’t get an excuse for treating a patient poorly because of burnout. It can happen, but it is not an excuse for maltreating someone.		wherever you are going to do anything, if it is painful, like an injection, you need to explain to them to be prepared mentally to bear that pain. Which is not done well. Whenever the mother is pushing, she needs to relax when there is no contraction. explain to them that they can breathe, can take the position they want when the contraction comes in just explain what is expected. We need to invo…									standard care that’s a big word. It’s a journey; we give what is possible, but we didn’t achieve this standard of care. But day by day as we receive this feedback from the government or the research findings. It helps us to learn what we can improve. I think we are yet to achieve this, but we need to work on all the feedback we get to achieve it. dignified care is all we do; whenever you meet wom…
IDI-Matron-Midwife, Hospital 5, sex:Female, age: 34years	There is a way of monitoring the service, or a way to receive complaints when we see something that has gone wrong, until now, all the employees were aware that providing good service is a law, not to mention a duty, and you may be punished if you do not do that. We encourage the caregivers to listen to the person because they may have strange behavior due to their unusual status; you should be c…	a person should be taken care of and have close monitoring so that even though it is a labor, he is supported, it gives her the courage to give birth successfully the apparent plan is to increase the number of workers to be sufficient, which is the priority work that requires motivation, so when it comes to increasing, we have more opportunities, we can make shifts that do not exhaust people so t…			we have a small number of healthcare providers, but we are trying to advocate for them to increase the number of workers we still have problems because people are sleeping in the halls what I find problematic in many hospitals in the country is that there is no pain management in labor. there are people who are so complicated that even if you teach them, they will be left behind.		Every day we wash 2. And in the dirty place we have these cleaners to clean and we monitor them	the first thing that should be done is to explain to the mothers what the service is like to inform mothers starts as soon as you receive someone who you think is in labor or is in labor, and you start giving them information on how labor is going	as usual, we collect data, we have time to review the file to see that it is complete, and we see that there is a person who may have been treated without a consent form; it is not often seen We have established a culture among the staff that if our clients complain, you should not tell them that I can't help them, but you should listen to them, help them and give them advice	we continue to encourage healthcare providers who care for mothers to give them enough information and be taken care of about human rights in general the more we give information to the mothers so that nothing happens					there are basic things that a person should explain to her so that she can go and receive care, she knows what to expect, and it also goes along with encouraging employees about the basic principles related to RMC, so that a person is treated for something that she participated in so that there is a shared decision even if you don't care about the culture, because people here have different cultu…	due to the scarcity of materials and workers, so when you can monitor these hours is the first critical. But as I told you that we are trying to involve the next kin as if we were working together				close monitoring and pain management using drugs labour, the normal delivery cases would increase.	Pain can be feared for many reasons. If you don't understand the normal process, it can be overwhelming and stressful for you to have a c-section. But people don't support pain the same way	We do triage and see who needs to be admitted first. create an action plan accordingly. For example, we set up triage because people used to complain that the waiting time was too long			I started by saying that many hospitals in Rwanda are in the process of accreditation to improve the quality of service. To achieve this, we follow the guidelines for treating people according to the protocol to meet the standard. We monitor that at least the person who received the service followed the protocol. We have meetings and audits to ensure the protocols are followed. We strive to provi…		receiving care is also an advocacy because you see that the minister changed the structure like we are allowed as 40 midwives, now we have 25 I would like to give you as people who are in the research is that in the recommendation you will include that things related to RMC should be put more effort and reach the community that receives the service because if they understand it well it would be e…		If we work on the same standard, we will ensure the income is not lost. That is, when we earn more, the bonus or PBF increases		these people we call rich people have information, that's why it is often, their service is simply because when you explain it to her, she immediately understands that you are not starting from zero, unlike those people who are busy at home. Because it's like teaching a nursery child, it's difficult because it requires explaining step by step				mainly, we care about the information we give to the mothers, their information is confidential, and we care about privacy	now, we have been involved in accreditation. We want to provide quality services if someone cares about her, let's say in labor, the mother sees someone who spends hours without her, it makes it easier to explain to her. What we are doing right now is advocacy Considering what we focus on is for the mother to be respected and involved in making decisions and for her private information to be conf…		mothers should be valued as our country determines. We keep reminding ourselves of the fundamental principles that govern society and human rights. As we work, we will remember what mothers love and want to continue to be achieved. we continue to provide training so that even the new ones come, and we continue to teach health care providers at RMC so that they will not have to rush as an employee…	We have team leaders. He should know that partograms are being filled and sensitive cases are being monitored we have a handover meeting and say, if you have some equipment, when you go home, we hand over
12 : IDI-Matron-Midwife, Hospital 2, sex:male, age: 27years	I would like to add when it comes to the equipment we are seeing. If you look at it for about 3 months, you can see that it is going up. It is the trust we are getting from the administration.	We want to increase the capacity of Customer care services so that it is available 24/7 if the number of midwives will be increased at least the service we'll provide is at the good level, and all the mothers will go home happy.			Another thing is the equipment. For example, in the waiting room, we don't have a CTG We have a problem with the low number of midwives	Getting clean drinking water for mothers here is still a problem, but it is being solved. Because you can ask like a mother where to get drinking water, and you will find…. We are cooperating with the administration because we have only one place where no one can get drinking water. But in cooperation with the administration, the most significant request I would make is, at least, our service wil…	They know that 9 o'clock in the morning is for cleaning. Another thing we still have going on, apart from the usual cleaning like that, we have something called total cleaning: everything there is cleaned.		I come back a little bit to what we were talking about. We have an idea box. This will also have an open time for those in charge to give us feedback.	we ask the midwives to accept the person and tell her everything that can be given to her, to tell her what can happen to her and the help she can get, and tell her if she can be operated and she knows why we received from other projects such as Ingobyi or Rwanda Pediatric Association. They help us, especially in finding the equipment that helps us in resuscitation, and they help us, especially i…	the hospital and public relations managers can go and give talks and find out the status of our hospital or the services we provide here in the hospital.	every midwife here tries to put herself in the position of a mother who feels pain			We have put measures in place to reduce the decision time. That is when you see and act on a problem			the first thing that shows that a person is respected, the midwives is to show the mother that she has been helped as much as possible						To treat well the mother,We try to remember what we have learned in midwifery school As midwives, here we have our particular social party in maternity where we meet, you feel like every social life. Whether it's a mother who gave birth, we visit her, a girl or a young man, we visit her and give her a wedding ceremony and give her a gift. We help those who have had an accident. thus making midwiv…	what we are doing these days is trying to improve the customer care service because it helps us a lot because that mother may not see a doctor immediately.	What we should do here is to increase the knowledge of the workers we have here and give them training so that they can continue to work because some of them have been here for a long time Here we have midwives who have been around for more than 15 years, and the healthcare system is being updated. Therefore, for mothers to receive quality care, it is essential that they are the ones who know and…	We still need help, especially with the equipment we have. Because there are times when you may find that the bed you are going to put someone in is not safe, but you have nowhere to put her. Or there are times when we can have more people	There is also a support that the government has set up called case do soldarity where every hospital worker we have money as employees is responsible for helping mothers in trouble when they lack money to pay, food and other illnesses.		if you talk nicely to the mother, everything else will go well	the first thing we tell midwives is that mothers are equal We still believe that every mother in the hospital needs a doctor by her side.				Another thing about privacy is that it is common practice to keep a woman secret when she gives birth. She must be alone and have a doctor to take care		If a client is physically or psychologically harmed by a healthcare providerWe have a prevention plan in place. The first is to prevent the spreading of information. In our measures, we have a team leader who must handle the problem and approach the family to find a solution. If it is beyond his control, we can use the mental health service to help us.
IDI-Matron-Midwife, Hospital 1, sex:male, age: 29years	we teach them first; There are health education and patient books t file education included, and if she has undergone some kind of treatment, there is a consent form they sign A maintenance plan for the equipment is available, but it comes every month						what I think can be done is to look for cleaning supplies enough. Healthcare providers should know that working in a clean environment is their responsibility. Another thing is to encourage cleaning companies to find employees familiar with it or to be given training on things related to IPC so that they come to work in the service they know. That would also help us to keep our mothers safe.	the first thing we do is teach them how to understand if they are in the active phase of labor progress The mother needs to explain, and we give her time to ask		a mother, need to have a family member nearby; it would be better if that person is next to the mother when she wants to give birth.	to regain public confidence is to reduce deaths. There has been an increase in staffing in both maternity and neonatology as the workload has decreased for staff. Monitoring increases when you see that something is being done then when it decreases, trust increases.	show them compassion in the form of effective communication	Another thing we can do is manage pain during labor, which would help the mother be treated without pain. we have enough anesthetists and we could use pethidine, that would also help us; that is, every medical and every non-medical method, there is a therapeutic massage; we can use it. We can use music therapy as well. Another thing is psychological support, where you can approach someone, talk t…		We would continue to give them that right to choose what is best for them in terms of medical care	a mother, need to have a family member nearby; it would be better if that person is next to the mother when she wants to give birth. the other thing is to let her have a birth companion to bring her.		it is to treat them in privacy. Another is to give them their rights. Also, let's respect them.		These mothers get surgery because they feel they have reached the point of surgery. they often reach that level of surgery after suffering a lot, so when they are operated on, they consider it a good operation; when they see a good outcome, they are very happy because the pain they had before the surgery decision was taken is too much. So when it's over, they see that they are alive, the child is…	Whether it's CHW or other channels that reach mothers and tell them they should go to the community and encourage them to get tested for CPN the measure that we can help with is continuous monitoring. When surveillance is successful, normal deliveries are increased what we do is teach them the benefits of normal delivery. That's the most important thing we do because cesarean delivery has complic…	priority is to treat her in privacy. Today, you allow her to bring herself to life. If he wants to ask something, let her.			what we can do to make up for it is to increase the equipment used to take care of mothers, such as echography, CTG, patient monitor, and all other equipment that helps us to provide better service to mothers. As there is more equipment, there will be more equipment, and there will be more healthcare providers.	to provide training related to basic obstetric basic care and neonatal care. They are needed because newcomers have yet to receive this knowledge. The other is helping the mother to survive.	Another thing that would help us is the leadership level for newcomers to reach out to maternity workers and help them where they have problems and be able to solve them. Another is sensitization in the community. Another thing is to look for updated protocols related to delivery		we work here as a maternity service and have a way of rewarding a good employee. Also, the maternity worker gives her a monthly PBF. This is also a motivation that can make her love his work	We also provide customer care training. another is to welcome the mothers. There was a head at the admission who welcomed her and guided her. That would also help the mothers to feel welcome.					we have a private room. Also, mothers who give birth have their room, waiting room, the cesarean section has their room and those who come for echography. These rooms are available so that everyone is comfortable.		It is crucial to bring materials that allow the mother to be treated in privacy, such as a screen	if we get enough staff, but in the form of doctors and midwives who work in maternity and increase it so that for example 2 mothers who are in labor would have a midwife who is following them, it would be better so that the workload of labor work seems to decrease We provide education on patient rights. If the client enters the maternity hospital and we tell her the rights of the patient	In addition to the workers' timetable, we give the midwife a timetable that helps her to rest so that she does not work when she is tired, which is what we do here. That is why we have increased the staff in the maternity ward.
IDI-Matron-Midwife, Hospital 3, sex:male, age: 32years	here in maternity there are a mother's rights, we also have maternity customer care		to get a health baby,we do supervision and recommendations to put effort into the antenatal consultation		when the midwife is overworked, she also has stress and fails to take care of the person properly. We are human and we are exhausted. Maybe what the administration is trying to do is to add more workers, you hear that the shift is increased by one or 2 people, the work is reduced		Keeping a clean and tidy environment here at the hospital, this applies to employees but also to cleaning companies. We work closely with their managers, as well as the cleaners. What we are talking about is reminding them that they should provide them with enough equipment, find enough workers and train them on how to clean				we have a program called the patient's voice, as well as visit the community and listen to feedback and recommendations.				Most people do not have knowledge about health, and they may find theirselves chosing something which is not related to their condition. Instead, you have to explain to her first so that she can make a decision knowing what she chooses						the woman who gave birth should be accompanied on her trip to the hospital and labour pain management should be done			If you are going to make a timetable, make a timetable that is not too complicated and before making it, ask if anyone has a problem that will not compromise the work, if you have a certain date that wants an arrangement and give it to her, and make a task allocation for them .	We have a monthly evaluation to make sure they are implementing it. And we have a survey on customer satisfaction, and we know the recommendations of mothers. Better surveillance is also done to reduce c/section rates due to poor monitoring. It means that for every mother who is in labor, we do a partogram that guides us so that if there is an indication that she can go to surgery early. we have …				To upheld RMC, it is to continue to motivate employees		you can accept as a mother who is perhaps poor and has other problems. You don't need to remind her or tell her why you bring old baby clothes, sometimes that's what she has	it is different to respect, listen and take care of their wishes because it is the same when you hear someone's wish and value it without being ignorant.			We use IDs, and whether to bring a sample to the laboratory and not by name.	we keep reminding the midwives to listen to the mother's complaints, to listen to their requests and give them help, and not to rush them, especially during labor. Or don't even discriminate based on social status and let's stop the carelessness by keeping ourselves busy on the computer, first of all, listen to the mother and respect her and attend to their needs.	Maybe if we are taking care of the mothers, sometimes we don't immediately know the problem that the mother has, but sometimes they approach customer care and tell her the problem that happened and she tells us and we solve it.	If there are inadequate beds , or not sub-standard beds. We care what we do; If there is a problem, we report it to maintenance and resolve it. So what we don't have we make requests.	adequate monitoring and they work closely with the doctors because it is not the midwife who makes the cesarean decision and they cooperate.
15 :IDI-Matron-Midwife, Hospital 4, sex:Female, age: 33years	There are also training sessions for midwives and teams and get trained. In our general healthcare system. Arriving at the hospital, the mother is informed of her rights and responsibilities when there is a incidence of disrespect; We have a quality book, whoever is found to have happened is approached and discussed and we can register her in the book and also resolve issue with the victim. If ha…	What is being done is that we have a staffing plan that shows the workload and they will advocate for us to increase the number of midwives because there are times when you find that a midwife takes care of a mother and there are 2 for 1 mother. So when it happens that they are overworked, what they would do for us is an advocate in the ministry so that our wishes come true although the maternity…					We ensure cleanness of the bed and rooms and we encourage mothers to be clean too	we have a midwife here so that if she has a problem, she explains it to her and supports her, thus making the mother feel that she has no problem. So what we did to keep it going; here is we have a complaint book. If you have a problem with the employee, we give feedback that it will not return	We can even do client interviews. When we go through those complaints, they are the clients who are happy with the service we gave them. we have a box of ideas. When we open we look at the feedback our clients gave and report it to the staff. every patient goes to write in the complaint book because we have many patients, that box of comments helps us to be able to know which ones we have not rea…	The strategy is that the client is educated on the procedure to be performed. It is encouraging the staff to teach the client whatever they are going to do for her When you explain to the mother first, she makes it what you are going to do for her and she finds it because she understands its importance.			After giving birth if she is in pain, we have a pain management protocol. At that time we are scoring depending on how much pain she has and we give her medicine								if there is close labour monitoring from time to time, which is helpful and thus allows mother to give birth well Our daily work is to teach the mothers the importance of having a good birth. Because someone who cries feels that the decision is to have an operation, what we do is explain to her the process of labor and how to cope with labor				To ensure that the patient receives quality care, we have the highest standards of care. Also, in every hospital we have a team where we sit down and make protocols, these protocols are what we tell the midwives. When they are updated, we will notify you and they will be stored and posted where every midwife can see so that they can do it according to the protocols set by the ministry.				When an employee does something, you should praise her. Appreciating her is one thing, don't give her money because she is being paid, but showing her that you value what she did is also a motivation.	we have a midwife here so that if she has a problem, she explains it to her and supports her, thus making the mother feel that she has no problem. So what we did to keep it going; here is we have a complaint book. If you have a problem with the employee, we give feedback that it will not return Here we still use forms, when the mother enters the hospital she signs a consent form explaining that s…		we do to respect them, the first thing is that we listen to them. if we listen to them, then she has a problem and asks you freely because you are sad as friends but you respect each other. it makes it end without any problem and she has a problem because you have become a friend so that she can open up and tell you without causing a problem.			there are curtains between the beds so that you are in one room and the other cannot see her, thus making the midwife work for her freedom. those who have been operated on and are in recovery block by themselves without anyone else entering	every employee, when there is a problem with a child with asphyxia, makes an incident report if it is found that she was negligent then she will be punished.		as staff because of the meetings that are held every day, sometimes we have on Wednesday, sometimes on Thursday that combines maternity, neonatology, . , we have even the first link to all the hospitals. At that link, maternity, neo, and bloc because they are all our clients, we are talking about quality improvement to ensure that what we have achieved we leave behind. If we are to provide servic…
